# Supplementary material for: Incident heart failure in chronic kidney disease: proteomics informs biology and risk stratification
Source: Eur Heart J. 2024 May 17;45(30):2752–67. doi: 10.1093/eurheartj/ehae288 (PMC11313584; doi:10.1093/eurheartj/ehae288)
Supplement: ehae288_Supplementary_Data [file ehae288_supplementary_data.zip]

Archive with 2 entries (2 files):
- EHJ_Revised Data Supplement_040924.xls
- EHJ_Revised Supplemental Methods_040924.docx
