# Supplementary material for: Incident heart failure in chronic kidney disease: proteomics informs biology and risk stratification
Source: Eur Heart J. 2024 May 17;45(30):2752–67. doi: 10.1093/eurheartj/ehae288 (PMC11313584; doi:10.1093/eurheartj/ehae288)
Supplement: ehae288_Supplementary_Data [file ehae288_supplementary_data.zip › EHJ_Revised Data Supplement_040924.xls]

## Sheet: Table of contents
Supplementary Material Table of Contents
Tab	Table/Figure	Title
1	Table 1	Heart Failure Subtypes Including HFmrEF and Protein CVs
2	Table 2	Associations of Clinical Risk Factors for Incident Heart Failure in CRIC
3	Table 3	ARIC Baseline Characteristics, Replication of Risk Models
4	Table 4	Proteins Associated with Higher or Lower Risk of Heart Failure in CRIC and ARIC
5	Table 5	Fully Adjusted Associations of Individual Proteins in CRIC
6	Table 6	Proteins Associated with Higher or Lower Risk of HFrEF in CRIC and ARIC
7	Table 7	Proteins Associated with Higher or Lower Risk of HFpEF in CRIC and ARIC
8	Table 8	Interaction Analysis for EF<50%
9	Table 9	Gene Ontology Database Analyzed Using GSEA Method
10	Table 10	Ingenuity Canonical Pathways
11	Table 11	Original PCP-HF and Protein Models for 14-year and 4-year HF Stratified by Gender and Race
12	Table 12	Clinical Models
13	Table 13	Effect of Adding NTproBNP, LVMI, EF to Clinical Models
14	Table 14	Proteins in the 4-year HF Model
15	Table 15	Proteins in the 14-year HF Risk Model
16	Table 16	Proteins in the HFrEF Risk Model
17	Table 17	Proteins in the HFpEF Risk Model
18	Table 18	Sensitivity, Specificity, NPV, PPV and Case Detection for Risk Models and Kaplan Meier Event Curves
20	Fig 1	Hazard Ratios For Proteins Associated with HFpEF and HFrEF
21	Fig 2	Subgroup Analyses for Protein Models of Incident Heart Failure

## Sheet: 1
Supplemental Table 1
Heart Failure Subtypes Including HFmrEF and Protein CVs
The proteins listed are the 202 proteins associated with overall HF at Bonferroni level significance in analyses adjusted for eGFR. Hazard ratios per MAD unit, adjusted for eGFR, are listed for the HF subtypes.
Coefficients of variation (CV) from quality control tests are listed for individual proteins. The median (IQR) CV for this list of 202 proteins was 4.91% [3.85, 6.03]. For HFpEF, HFrEF and HFmrEF, there were 165, 137 and 43 events over 14 years.
			HFpEF		HFrEF		HFmrEF		CV(%)
SeqId	UniProt	Protein	HR	p	HR	p	HR	p			Full list of proteins associated with HFmrEF at FDR<0.05, adjusted for eGFR, in CRIC
6947-4	Q9Y274	Type 2 lactosamine alpha-2,3-sialyltransferase	0.475418	6.29171e-06	0.723514	0.116805	0.451954	0.0133218	2.40417		SeqId	UniProt	TargetFullName	HR_CI	p	q
10521-10	Q9BRK3	Matrix-remodeling-associated protein 8	0.346267	3.60016e-05	0.495463	0.0132194	0.646526	0.388957	2.4452		11109-56	Q4LDE5	Sushi, von Willebrand factor type A, EGF and pentraxin domain-containing protein 1	4.09 (2.19,7.63)	1.00e-05	9.67e-03
19561-216	Q9Y4D7	Plexin-D1	2.25147	0.000902811	1.48389	0.152183	1.93508	0.171948	2.4675		11178-21	Q4LDE5	Sushi, von Willebrand factor type A, EGF and pentraxin domain-containing protein 1	3.89 (2.13,7.10)	9.49e-06	9.67e-03
19563-3	Q9BYH1	Seizure 6-like protein	0.635811	0.00230171	0.590667	0.000838197	0.735123	0.32884	2.50167		16751-15	P16860	Natriuretic peptides B	5.61 (2.49,12.63)	3.17e-05	2.26e-02
3083-71	Q9HAV5	Tumor necrosis factor receptor superfamily member 27	3.81186	8.27883e-06	3.02932	0.000821698	3.08942	0.0581941	2.67031		18882-7	Q9H4D0	Calsyntenin-2	6.60 (2.97,14.68)	3.70e-06	7.97e-03
3331-8	Q6NW40	RGM domain family member B	0.227791	5.51133e-06	0.336545	0.00218118	0.563815	0.359115	2.79534		2602-2	O15123	Angiopoietin-2	3.61 (1.90,6.88)	9.32e-05	4.09e-02
2677-1	P00533	Epidermal growth factor receptor	0.199095	1.86977e-06	0.196507	1.67644e-05	0.249807	0.0412179	2.80292		2750-3	P02647	Apolipoprotein A-I	0.39 (0.24,0.62)	6.60e-05	3.54e-02
2687-2	Q16674	Melanoma-derived growth regulatory protein	0.353826	5.36346e-08	0.530295	0.00506731	0.601421	0.208954	2.91552		3077-66	P00742	Coagulation factor Xa	0.20 (0.10,0.37)	7.28e-07	3.52e-03
5675-6	P24821	Tenascin	1.60288	0.00133446	2.15552	6.6162e-06	2.74816	0.000782596	2.93886		3320-49	Q16270	Insulin-like growth factor-binding protein 7	13.12 (3.55,48.40)	1.12e-04	4.18e-02
12399-194	Q8IVM0	Coiled-coil domain-containing protein 50	2.23114	0.0076417	1.63576	0.139414	2.17431	0.188233	2.94091		3796-79	Q9BY76	Angiopoietin-related protein 4	7.66 (2.88,20.36)	4.55e-05	2.75e-02
8059-1	P40225	Thrombopoietin	0.255583	0.000243227	0.303374	0.00351962	0.358554	0.156963	2.96221		5738-25	P24821	Tenascin	4.04 (2.02,8.10)	8.18e-05	3.95e-02
16753-46	P12110	Collagen alpha-2(VI) chain	3.36576	0.00196452	4.15759	0.000774191	12.7355	0.000457672	3.03355		5801-72	P01138	beta-nerve growth factor	5.86 (2.54,13.48)	3.28e-05	2.26e-02
16288-17	P54764	Ephrin type-A receptor 4	0.244258	1.3624e-05	0.205595	9.57163e-06	0.216013	0.0156347	3.03447		6260-14	P24821	Tenascin	4.48 (2.09,9.60)	1.13e-04	4.18e-02
8974-172	P39059	Collagen alpha-1(XV) chain	0.275288	5.3827e-06	0.294984	0.000115839	0.323825	0.0452362	3.04318		7655-11	P16860	N-terminal pro-BNP	2.10 (1.53,2.88)	4.95e-06	7.97e-03
5107-7	P46531	Neurogenic locus notch homolog protein 1	0.191954	0.000359292	0.220118	0.00336914	1.00092	0.999198	3.06899
12759-47	Q12906	Interleukin enhancer-binding factor 3	2.84373	0.00062623	2.75832	0.0022866	3.96487	0.0189094	3.07715
3049-61	P07477	Trypsin-1	0.71693	2.9498e-05	0.752566	0.00264176	0.809162	0.241864	3.13939
2948-58	P10912	Growth hormone receptor	0.650868	0.00330489	0.535305	8.39097e-05	0.836227	0.540288	3.16207
7970-315	Q13508	Ecto-ADP-ribosyltransferase 3	0.582741	0.000991428	0.612857	0.00680786	0.91433	0.779296	3.16386
8080-24	Q1L6U9	Prostate-associated microseminoprotein	0.463821	1.52615e-09	0.511798	1.67778e-06	0.539575	0.0130568	3.20547
11196-31	P12111	Collagen alpha-3(VI) chain	3.1608	5.69799e-05	2.04547	0.0252729	1.52372	0.464048	3.24696
7131-207	P24821	Tenascin	1.97988	0.000231274	2.91138	4.0829e-07	3.59603	0.000470494	3.25196
9216-100	O15031	Plexin-B2	2.69032	3.63404e-05	2.16351	0.00387453	1.75086	0.240666	3.25845
16758-96	P51858	Hepatoma-derived growth factor	1.64342	0.00591354	1.51351	0.0331106	1.45286	0.292321	3.26351
5738-25	P24821	Tenascin	1.93967	0.000172461	3.46278	1.02478e-09	4.04076	8.18173e-05	3.28207
6077-63	Q9NZK5	Adenosine deaminase CECR1	1.59883	0.000406841	1.5308	0.00358385	1.51956	0.106732	3.31312
7198-197	O75063	Glycosaminoglycan xylosylkinase	0.355232	0.000507771	0.400389	0.00619007	0.508716	0.265479	3.32232
11178-21	Q4LDE5	Sushi, von Willebrand factor type A, EGF and pentraxin domain-containing protein 1	3.25639	2.96468e-14	3.23624	1.31125e-11	3.89168	9.48693e-06	3.33953
5441-67	P19429	Troponin I, cardiac muscle	2.89262	0.000792569	6.44586	2.83043e-08	4.96768	0.00818422	3.34635
15540-6	P08670	Vimentin	1.72188	0.0143644	1.85871	0.0104264	1.91522	0.132251	3.35628
13411-21	Q9H4P4	E3 ubiquitin-protein ligase NRDP1	2.74397	0.00195716	2.19895	0.0299541	2.84656	0.100606	3.39037
5939-42	O43508	Tumor necrosis factor ligand superfamily member 12	0.30153	0.00010117	0.357036	0.00233592	0.412422	0.142123	3.47426
15613-16	P16233	Pancreatic triacylglycerol lipase	0.736053	0.000413357	0.833887	0.0711461	0.884041	0.496198	3.47511
19376-74	P40261	Nicotinamide N-methyltransferase	1.32793	0.153153	1.80429	0.00530331	1.52718	0.271953	3.54306
16558-2	Q99972	Myocilin	0.573097	1.5184e-05	0.638471	0.0045802	0.721019	0.290156	3.58648
8982-65	P49746	Thrombospondin-3	1.69396	0.000561576	1.11727	0.466006	1.59336	0.11529	3.61539
3352-80	P23280	Carbonic anhydrase 6	0.703482	1.12556e-05	0.952947	0.609346	1.10501	0.560032	3.61587
15559-5	P58335	Anthrax toxin receptor 2	0.599093	0.00164964	0.459051	7.95903e-06	0.470256	0.0160971	3.63167
19601-15	Q96DX5	Ankyrin repeat and SOCS box protein 9	1.61006	0.00120197	1.56224	0.00548962	1.40457	0.236573	3.64564
15594-47	Q92743	Serine protease HTRA1	2.16854	0.000361887	2.49514	0.000135185	3.28662	0.00517995	3.65107
12987-12	Q16629	Serine/arginine-rich splicing factor 7	2.05252	0.00421057	2.0747	0.00685044	2.96391	0.0241134	3.66913
7179-69	O94856	Neurofascin	4.10058	1.28242e-07	2.71488	0.000895474	2.57102	0.0759337	3.69263
13112-179	Q12841	Follistatin-related protein 1	2.97331	0.0109674	4.33317	0.00231398	19.0001	0.000519156	3.69526
10366-11	P16234	Platelet-derived growth factor receptor alpha	1.78585	0.00920548	1.82793	0.0128557	2.05709	0.0940577	3.69963
10702-1	Q2UY09	Collagen alpha-1(XXVIII) chain	3.27232	3.16185e-05	2.27704	0.0100332	1.79804	0.30941	3.70372
10833-64	Q96QV1	Hedgehog-interacting protein	0.464162	0.00408951	0.685416	0.204166	0.692295	0.481354	3.77534
4469-78	Q7LFX5	Carbohydrate sulfotransferase 15	1.93565	0.0289284	3.37794	0.000450047	6.57075	0.00273867	3.78752
15620-4	Q8N2Q7	Neuroligin-1	1.53427	0.0158648	1.4661	0.0462138	1.54422	0.210834	3.79852
7210-25	P51693	Amyloid-like protein 1	0.61615	5.74984e-05	0.647275	0.000947869	0.624799	0.045901	3.80031
15636-49	Q8WY21	VPS10 domain-containing receptor SorCS1	1.65254	0.0870561	2.40664	0.00537424	2.446	0.112216	3.82814
11352-42	Q8WZ42	Titin	2.05465	4.996e-05	1.54434	0.0285604	2.10677	0.0316235	3.8505
16318-12	P37023	Serine/threonine-protein kinase receptor R3	2.1919	0.00885262	1.97799	0.0369109	4.17722	0.0100618	3.86595
13109-82	Q7Z3B1	Neuronal growth regulator 1	0.319006	0.000925992	0.292333	0.00128765	0.413509	0.19217	3.8848
4160-49	P08253	72 kDa type IV collagenase	2.19798	0.000530177	2.47101	0.00035055	3.48807	0.00540999	3.88765
8983-7	Q8NBJ4	Golgi membrane protein 1	1.52896	0.00418543	1.50431	0.0116723	1.69484	0.0672691	3.89669
5703-26	Q99784	Noelin	1.77325	0.0127218	1.85934	0.0136002	3.01103	0.0110805	3.89796
15640-54	Q01995	Transgelin	2.84077	1.56769e-06	3.91366	7.64336e-09	4.64207	0.000312797	4.00577
11436-6	Q16352	Alpha-internexin	3.54422	4.43424e-06	3.07694	0.000190582	6.52879	0.000275696	4.01441
6895-1	P02786	Transferrin receptor protein 1	1.44188	0.00521507	1.58432	0.00147466	2.17171	0.00247262	4.05368
5452-71	P07306	Asialoglycoprotein receptor 1	1.9974	0.00237599	1.43088	0.146751	1.69007	0.24009	4.06562
5636-10	P55083	Microfibril-associated glycoprotein 4	1.96367	2.8458e-06	2.32359	1.79525e-07	2.29402	0.00378329	4.1148
9053-16	P52943	Cysteine-rich protein 2	1.81292	0.0150242	2.06227	0.00628918	1.98718	0.150788	4.11659
5843-60	Q96KQ7	Histone-lysine N-methyltransferase EHMT2	0.52476	8.02121e-05	0.624628	0.00709583	0.486503	0.0261165	4.11837
18896-23	Q8IZP7	Heparan-sulfate 6-O-sulfotransferase 3	0.103286	4.48634e-11	0.365248	0.00847771	0.286425	0.0667908	4.13383
13624-17	O95544	NAD kinase	1.29688	0.0556829	1.44888	0.0124912	1.93075	0.0125064	4.18633
3009-3	Q03167	Transforming growth factor beta receptor type 3	0.286229	4.70466e-05	0.348888	0.00196932	0.331217	0.0682422	4.20263
3041-55	Q9UBG0	C-type mannose receptor 2	2.28091	0.000346536	2.36668	0.000816783	2.74033	0.0269375	4.22035
6260-14	P24821	Tenascin	2.11492	0.000107108	3.8453	1.76286e-09	4.48353	0.000112519	4.22816
3314-74	P56159	GDNF family receptor alpha-1	1.67273	0.0228138	2.18583	0.00214442	3.68485	0.00527153	4.24579
6620-82	Q96FE5	Leucine-rich repeat and immunoglobulin-like domain-containing nogo receptor-interacting protein 1	2.04921	0.00169544	2.04797	0.0042011	1.29647	0.562083	4.24702
7551-33	Q14392	Leucine-rich repeat-containing protein 32	1.59911	0.014005	1.4596	0.067697	2.52117	0.0203942	4.26349
8337-65	Q92729	Receptor-type tyrosine-protein phosphatase U	1.82193	0.000409827	1.5671	0.0164616	2.35692	0.0100457	4.30771
3738-54	P09603	Macrophage colony-stimulating factor 1	1.92217	0.00476819	1.26331	0.373619	1.16863	0.737223	4.35188
16818-200	Q9H5V8	CUB domain-containing protein 1	1.99451	3.49048e-07	1.87607	2.23952e-05	1.86842	0.018621	4.35415
16751-15	P16860	Natriuretic peptides B	3.03922	2.20291e-07	7.49237	2.79344e-18	5.60694	3.16659e-05	4.36353
5801-72	P01138	beta-nerve growth factor	1.81615	0.00890187	2.23004	0.00100898	5.85504	3.27614e-05	4.39492
4297-62	Q9HCB6	Spondin-1	2.75366	0.000145209	2.89633	0.000333537	3.30819	0.0215995	4.41643
8956-96	Q96GP6	Scavenger receptor class F member 2	3.14367	0.000409427	3.7604	0.00023353	4.67315	0.0151288	4.42567
15492-1	Q9NZV1	Cysteine-rich motor neuron 1 protein	2.86449	0.00803597	2.31873	0.054858	4.28833	0.0561331	4.43375
11109-56	Q4LDE5	Sushi, von Willebrand factor type A, EGF and pentraxin domain-containing protein 1	3.63607	1.5888e-15	3.25893	5.6063e-11	4.08525	1.00137e-05	4.43621
11462-8	O43251	RNA binding protein fox-1 homolog 2	4.94842	3.17873e-08	3.15582	0.000374774	4.47896	0.00837507	4.54285
18930-28	O94813	Slit homolog 2 protein	1.55417	0.0378151	2.29711	0.000388211	1.90917	0.118282	4.56874
18871-24	Q9BQI0	Allograft inflammatory factor 1-like	1.87634	0.0096332	2.54237	0.000488096	1.4939	0.399495	4.61159
3221-54	Q8N474	Secreted frizzled-related protein 1	1.81765	0.00255461	1.71032	0.0134819	2.22991	0.0397419	4.64211
8369-102	Q14118	Dystroglycan	1.77175	0.124	2.64511	0.0147458	5.3099	0.0155263	4.64847
6042-52	P24821	Tenascin	2.06029	0.00255494	2.79262	0.000141412	3.22586	0.0140403	4.65296
12988-49	Q01844	RNA-binding protein EWS	1.92088	0.00799921	2.02206	0.00772793	2.70495	0.0338792	4.67358
7655-11	P16860	N-terminal pro-BNP	1.73213	2.6914e-12	2.23627	1.12044e-18	2.09592	4.95091e-06	4.67628
10575-31	Q9UHX1	Poly(U)-binding-splicing factor PUF60	1.50417	0.133652	4.27068	1.52457e-06	7.71155	0.000147412	4.71791
3284-75	P21810	Biglycan	1.44341	0.0238519	1.79399	0.00188328	2.39847	0.0137871	4.73966
18882-7	Q9H4D0	Calsyntenin-2	2.70326	1.07697e-06	3.02344	1.26882e-06	6.60188	3.69845e-06	4.74772
14037-18	Q9H6Z4	Ran-binding protein 3	2.116	0.00159821	2.15385	0.00271327	3.85137	0.00276282	4.75376
17468-1	Q9UMX1	Suppressor of fused homolog	0.238763	0.000422712	0.317509	0.00908171	0.204776	0.0474419	4.76509
7861-9	Q01974	Tyrosine-protein kinase transmembrane receptor ROR2	2.2785	0.000161476	1.64657	0.0392901	2.01443	0.104679	4.77702
8233-2	Q86UX2	Inter-alpha-trypsin inhibitor heavy chain H5	1.63387	0.0117873	1.69094	0.0143475	1.39738	0.380418	4.7838
11573-3	Q13247	Serine/arginine-rich splicing factor 6	1.76402	0.00412329	1.77206	0.008189	2.91415	0.00512063	4.79067
13943-38	Q9C005	Protein dpy-30 homolog	1.96115	0.00114295	1.42523	0.117784	1.58327	0.261581	4.83103
13114-50	P51884	Lumican	3.92431	2.49405e-07	2.53341	0.00151146	1.61413	0.348538	4.8587
3457-57	Q15063	Periostin	2.56369	8.79923e-08	2.48197	2.71953e-06	2.15453	0.0256934	4.85972
6626-81	Q9NRB3	Carbohydrate sulfotransferase 12	2.522	6.07212e-06	1.99384	0.00244252	2.35015	0.0334634	4.86608
2681-23	P14210	Hepatocyte growth factor	1.98368	0.00133055	1.67018	0.0318933	1.22666	0.633762	4.88014
7957-2	Q8WXD2	Secretogranin-3	0.341894	1.26501e-06	0.319565	2.75464e-06	0.248705	0.0013072	4.93209
4496-60	P39900	Macrophage metalloelastase	2.17646	6.27053e-10	1.81135	1.24693e-05	1.9466	0.00648132	4.97949
9715-15	O75054	Immunoglobulin superfamily member 3	2.47042	1.02066e-05	1.84691	0.00671709	2.26517	0.0424883	4.9872
13122-19	O43155	Leucine-rich repeat transmembrane protein FLRT2	2.03719	0.00116431	1.76678	0.0183422	2.15149	0.0751122	5.00001
17176-13	O75475	PC4 and SFRS1-interacting protein	1.59307	0.0148242	1.54723	0.0325601	1.38673	0.382295	5.02202
13463-1	Q92626	Peroxidasin homolog	1.21593	0.0106257	1.19896	0.0285432	1.29512	0.0969018	5.02789
5443-62	P01160	Atrial natriuretic factor	2.83758	0.000659039	3.63732	0.000109641	3.25927	0.0474893	5.04183
9021-1	Q96D42	Hepatitis A virus cellular receptor 1	1.98231	4.36871e-13	1.54375	2.02983e-05	1.53011	0.0185096	5.04897
10866-60	Q6IN85	Serine/threonine-protein phosphatase 4 regulatory subunit 3A	1.53077	0.00360196	2.22938	9.22867e-07	2.39668	0.00285751	5.06631
10758-2	O60938	Keratocan	1.59086	0.0349822	2.53446	0.000214898	1.9714	0.123511	5.09531
7999-23	P49961	Ectonucleoside triphosphate diphosphohydrolase 1	2.4822	0.000118437	1.41206	0.196292	1.18085	0.728347	5.10006
16763-11	O14960	Leukocyte cell-derived chemotaxin-2	0.787527	0.0451417	0.671256	0.000419106	0.8628	0.5521	5.10254
6379-62	Q86TH1	ADAMTS-like protein 2	2.52728	2.98064e-06	2.47801	3.15119e-05	3.13456	0.00316467	5.11608
8841-65	Q8IUL8	Cartilage intermediate layer protein 2	0.29389	8.9134e-14	0.377165	7.04078e-08	0.304761	0.000226713	5.15577
13596-3	O00194	Ras-related protein Rab-27B	0.363891	0.00319311	0.445737	0.0286267	0.283882	0.062058	5.17726
17456-53	Q8NBJ4	Golgi membrane protein 1	1.87588	8.96031e-05	1.94804	0.0001586	2.02197	0.0256526	5.1879
10419-1	Q6ZMJ2	Scavenger receptor class A member 5	1.68146	1.56247e-05	1.46963	0.00375206	1.54607	0.0635824	5.19241
8953-47	P51858	Hepatoma-derived growth factor	1.71262	0.00219374	1.57016	0.0173314	1.65655	0.142497	5.20966
15585-304	Q9UBX5	Fibulin-5	5.18653	3.22324e-09	3.23548	0.00014173	4.62699	0.00503623	5.23469
6321-65	Q9Y5H3	Protocadherin gamma-A10	2.49783	0.000100058	1.95325	0.00975004	2.7288	0.0286595	5.25931
3320-49	Q16270	Insulin-like growth factor-binding protein 7	4.06388	3.84826e-05	4.96262	2.34621e-05	13.1152	0.000111901	5.32133
5440-26	P48788	Troponin I, fast skeletal muscle	1.43091	0.00018935	1.28602	0.0156442	1.66751	0.0067565	5.32165
8304-50	O00300	Tumor necrosis factor receptor superfamily member 11B	2.25258	4.55373e-07	2.12701	1.93763e-05	1.86884	0.0471145	5.35813
15533-97	P21757	Macrophage scavenger receptor types I and II	2.31464	2.66609e-08	1.88349	9.88279e-05	1.96349	0.0223334	5.36042
6392-7	O76076	WNT1-inducible-signaling pathway protein 2	2.10818	0.000524611	2.24602	0.00062004	2.80252	0.0158403	5.37225
6909-40	Q10469	Alpha-1,6-mannosyl-glycoprotein 2-beta-N-acetylglucosaminyltransferase	0.267808	4.41736e-05	0.308962	0.000995893	0.361912	0.110524	5.3857
5364-7	Q01105	Protein SET	0.262837	2.07882e-05	0.278207	0.000231473	0.385816	0.125554	5.39167
4152-58	P03952	Plasma kallikrein	0.368865	0.000406087	0.296851	5.69734e-05	0.438679	0.148244	5.39652
2571-12	P17936	Insulin-like growth factor-binding protein 3	0.466413	8.88058e-07	0.42176	3.82893e-07	0.447353	0.00841036	5.40393
13133-73	Q8N2S1	Latent-transforming growth factor beta-binding protein 4	2.11257	0.00143681	2.56186	0.000243731	2.30399	0.0702335	5.41699
18242-8	Q15506	Sperm surface protein Sp17	2.41483	7.09895e-05	1.89389	0.00868428	2.82355	0.0173023	5.42533
8289-8	Q14956	Transmembrane glycoprotein NMB	2.87715	6.13961e-07	1.71429	0.0232556	1.85592	0.138636	5.4376
2952-75	P05019	Insulin-like growth factor I	0.493473	4.49135e-09	0.569873	4.91502e-05	0.60636	0.0453157	5.4714
4314-12	Q9H773	dCTP pyrophosphatase 1	1.25798	0.212255	1.87091	0.00289965	1.94278	0.0779567	5.48589
12338-27	Q63HQ2	Pikachurin	1.27374	0.236502	1.79761	0.0112303	2.00236	0.0942359	5.48845
5457-5	Q5KU26	Collectin-12	1.71063	0.00130133	1.11404	0.558731	1.59229	0.155133	5.50383
8464-31	Q2I0M5	R-spondin-4	2.14532	0.00263092	3.26833	1.60033e-05	3.53744	0.00959196	5.57481
3339-33	P35442	Thrombospondin-2	1.75067	1.49532e-05	1.39261	0.0148331	1.64159	0.0483195	5.59097
4155-3	P24821	Tenascin	1.44415	0.00437906	1.99981	1.72988e-06	2.07337	0.00410631	5.65989
5813-58	P01588	Erythropoietin	1.83104	6.49251e-05	1.72247	0.00126163	1.5931	0.120564	5.68082
2968-61	O95150	Tumor necrosis factor ligand superfamily member 15	3.50861	2.20232e-07	1.83359	0.0262272	3.66733	0.0061315	5.74999
5581-28	Q08830	Fibrinogen-like protein 1	1.37316	0.00368006	1.38553	0.00654741	1.14582	0.509273	5.76973
9005-16	Q9UIW2	Plexin-A1	2.03009	0.000102463	1.91506	0.00120512	1.77075	0.110647	5.78257
6605-17	P35858	Insulin-like growth factor-binding protein complex acid labile subunit	0.586964	6.85019e-07	0.572065	1.7104e-06	0.679849	0.0949611	5.78607
5701-81	P05452	Tetranectin	0.219745	2.50585e-08	0.251079	5.90131e-06	0.199698	0.00254273	5.82405
14615-46	Q9BYR9	Keratin-associated protein 2-4	1.88284	0.000819476	1.98949	0.000872383	3.22366	0.00238022	5.90297
6388-21	Q96EE4	Coiled-coil domain-containing protein 126	0.532635	5.28252e-05	0.658225	0.0146977	0.661293	0.176534	5.93371
14146-92	P68431	Histone H3.1	1.52547	0.00359529	1.03306	0.839181	1.25634	0.424549	5.96582
2602-2	O15123	Angiopoietin-2	1.80581	0.000142864	2.77674	1.21944e-08	3.61299	9.32133e-05	5.96624
6904-14	O43300	Leucine-rich repeat transmembrane neuronal protein 2	0.372868	1.19008e-05	0.394602	0.000158536	0.306912	0.0077605	6.01818
5542-22	O14786	Neuropilin-1	1.76516	0.0200221	2.99446	6.01763e-05	3.02735	0.0232253	6.03379
16307-22	Q6UXZ4	Netrin receptor UNC5D	0.527428	0.000593267	0.517197	0.00124294	0.458383	0.0335645	6.03521
3796-79	Q9BY76	Angiopoietin-related protein 4	1.68262	0.0433303	4.237	3.03699e-07	7.65504	4.54669e-05	6.16962
15511-37	O95502	Neuronal pentraxin receptor	0.475324	7.79708e-06	0.465851	2.3107e-05	0.436423	0.0110192	6.19969
19127-1	O14558	Heat shock protein beta-6	1.6399	0.00333652	1.82159	0.00125845	2.9281	0.00194744	6.20465
2278-61	P16035	Metalloproteinase inhibitor 2	2.98004	0.00048749	3.29588	0.000674201	5.77302	0.00437783	6.22326
8005-1	P84157	Matrix-remodeling-associated protein 7	2.09075	0.00104933	1.59299	0.060233	2.62518	0.027314	6.40655
3184-25	P08709	Coagulation factor VII	0.767623	0.11985	0.4823	8.15103e-06	0.523527	0.0291457	6.50642
11388-75	Q14508	WAP four-disulfide core domain protein 2	2.02734	0.00144623	2.05741	0.00255485	1.89113	0.143471	6.52684
18917-53	P04746	Pancreatic alpha-amylase	0.608672	6.56717e-06	0.66411	0.00126109	0.69972	0.106095	6.68034
15556-49	P19961	Alpha-amylase 2B	0.645091	0.000166801	0.682419	0.00380468	0.70194	0.121554	6.72259
9525-1	Q13308	Inactive tyrosine-protein kinase 7	3.88437	1.78104e-07	3.04437	0.00011474	3.42757	0.015716	6.82526
7244-16	Q9H665	IGF-like family receptor 1	1.69805	0.00575951	1.62284	0.020496	2.06273	0.0522944	6.84495
5121-3	Q9H3T3	Semaphorin-6B	2.39422	7.57109e-05	1.97079	0.00526266	1.83027	0.162339	6.86553
7211-2	P07998	Ribonuclease pancreatic	1.64401	0.000468557	1.94901	1.71181e-05	1.56173	0.10869	6.91411
9296-15	P23468	Receptor-type tyrosine-protein phosphatase delta	0.350613	1.04328e-07	0.42683	8.32986e-05	0.280914	0.000978788	7.01203
15573-110	O14594	Neurocan core protein	0.582822	2.91729e-05	0.725257	0.03526	0.567112	0.0237834	7.0686
7145-1	Q06033	Inter-alpha-trypsin inhibitor heavy chain H3	1.77492	0.0010779	1.61891	0.0116124	2.20013	0.0259603	7.09381
2654-19	P19438	Tumor necrosis factor receptor superfamily member 1A	1.84891	0.00994069	1.60454	0.067739	1.94776	0.155158	7.16814
15539-15	Q96PX8	SLIT and NTRK-like protein 1	0.455053	1.22038e-05	0.524988	0.00104057	0.419087	0.0140245	7.22333
18893-26	Q9Y653	Adhesion G-protein coupled receptor G1	1.85656	0.00121011	2.18049	0.000202219	2.44195	0.0164014	7.23786
2944-66	P41271	Neuroblastoma suppressor of tumorigenicity 1	1.81516	0.000148332	1.38179	0.0643878	1.56035	0.15243	7.28459
19183-164	P30050	60S ribosomal protein L12	1.49845	0.00503609	1.86386	8.24683e-05	1.58075	0.105981	7.33149
9076-25	P01210	Proenkephalin-A	1.32975	0.0126094	1.34072	0.018793	1.36559	0.168921	7.38132
8480-29	Q12805	EGF-containing fibulin-like extracellular matrix protein 1	3.53413	1.11178e-06	3.98153	9.87784e-07	2.67374	0.0558933	7.42486
3581-53	P02765	Alpha-2-HS-glycoprotein	0.399112	0.0014579	0.294327	9.76724e-05	0.667299	0.484769	7.55151
10527-22	Q08211	ATP-dependent RNA helicase A	0.387022	0.000661855	0.616827	0.107945	0.372043	0.0696426	7.56497
5008-51	P04179	Superoxide dismutase [Mn], mitochondrial	0.423835	0.000439717	0.496543	0.00876857	0.474498	0.119598	7.61486
5134-52	Q8TDQ0	Hepatitis A virus cellular receptor 2	1.94319	0.00242556	1.44225	0.127273	1.53625	0.31868	7.95857
5671-1	P17538	Chymotrypsinogen B	0.685481	0.000444641	0.763929	0.0241314	0.752102	0.173536	7.97631
2475-1	P10721	Mast/stem cell growth factor receptor Kit	0.599088	0.000157106	0.615956	0.00115118	0.600942	0.0548418	8.50674
4834-61	P29317	Ephrin type-A receptor 2	2.51521	5.3795e-05	1.8546	0.0141641	2.10018	0.0985045	8.65662
10916-44	Q13018	Secretory phospholipase A2 receptor	1.88003	7.91809e-06	1.88451	5.17463e-05	1.79905	0.0339317	8.69197
10445-20	O95445	Apolipoprotein M	0.490257	0.000566935	0.482845	0.00146817	0.469013	0.0624599	8.75376
2961-1	P04070	Vitamin K-dependent protein C	0.461445	0.00292301	0.334982	9.06221e-05	0.46866	0.138123	8.78079
14143-8	Q16778	Histone H2B type 2-E	1.33643	0.00380055	1.34339	0.00723047	1.49711	0.0404279	9.20225
4374-45	Q99988	Growth/differentiation factor 15	2.278	9.82626e-09	2.09938	1.53713e-06	2.64683	0.000525115	9.20367
3077-66	P00742	Coagulation factor Xa	0.638283	0.0413839	0.303953	4.33696e-09	0.195953	7.28371e-07	9.49555
6586-19	O75078	Disintegrin and metalloproteinase domain-containing protein 11	2.18416	0.000758668	2.23115	0.00158416	1.31901	0.551748	9.53102
18823-52	Q8N257	Histone H2B type 3-B	1.31129	0.00443242	1.36673	0.0027971	1.48945	0.0339125	9.91135
7245-2	O95319	CUGBP Elav-like family member 2	1.82245	0.00155397	1.39707	0.116271	1.5457	0.246847	10.0235
5092-51	P78504	Protein jagged-1	1.79834	0.0117792	1.80211	0.0211304	2.03721	0.119906	10.1164
7163-26	Q9GZZ8	Extracellular glycoprotein lacritin	0.817993	0.050582	0.725506	0.0043828	0.832469	0.362688	11.8376
12594-5	P28676	Grancalcin	1.63699	0.00930126	1.42744	0.0863026	1.34009	0.438153	12.7921
5315-22	P45379	Troponin T, cardiac muscle	2.00438	5.66322e-08	1.65374	0.000336866	1.79168	0.0199949	13.6107
19327-31	O14929	Histone acetyltransferase type B catalytic subunit	0.741172	0.0140425	0.738369	0.0241559	0.71667	0.161469	16.8844
2750-3	P02647	Apolipoprotein A-I	0.713229	0.0305114	0.489204	1.69126e-06	0.387795	6.59848e-05	17.451
8402-22	Q9NRR1	Cytokine-like protein 1	0.606606	0.000274125	0.782649	0.112346	0.848526	0.559262	24.0204
3378-49	P49862	Kallikrein-7	0.63234	0.00866979	0.542283	0.00164456	0.500344	0.0429038	28.1783
15295-81	P01344	Insulin-like growth factor II	0.562417	1.63746e-05	0.629363	0.00185851	0.760168	0.31813	28.7944
19581-15	P24593	Insulin-like growth factor-binding protein 5	0.5805	5.61704e-05	0.745831	0.0521275	0.762396	0.313093	32.9676

## Sheet: 2
Supplemental Table 2
Associations of Clinical Risk Factors for Incident Heart Failure in CRIC
	14-year HF		14-year HFrEF		14-year HFpEF
Clinical factor	HR	p value	HR	p value	HR	p value
Ln(age)*	16.52	0.00	55.5	0.00	13.28	0.00
male gender*	1.18	0.10	1.63	0.01	1.02	0.89
Black race	1.29	0.01	1.12	0.51	1.34	0.06
Hispanic ethnicity	0.99	0.94	0.81	0.51	0.91	0.72
DM	2.39	0.00	1.93	0.00	2.9	0.00
Hypertension	2.08	0.00	2.44	0.05	1.98	0.08
MI	2.6	0.00	3.38	0.00	2.18	0.00
CVA	1.67	0.00	1.32	0.27	1.88	0.00
Atrial fibrillation	1.88	0.00	2.07	0.00	1.76	0.00
Peripheral vascular disease	1.73	0.00	1.63	0.08	1.62	0.05
Hypertension treatment	2.28	0.01	2.78	0.08	1.95	0.15
Diabetes treatment	1.51	0.00	1.76	0.00	1.48	0.02
Ln(SBP)	6.83	0.00	4.88	0.00	10.79	0.00
Ln(DBP)	0.77	0.38	1.36	0.54	0.7	0.41
Ln(HR)	1.49	0.19	1.82	0.24	1.32	0.55
Current smoking	1.35	0.04	1.35	0.26	1.45	0.10
Ln(BMI)	5.02	0.00	4.17	0.00	3.98	0.00
Ln(eGFR)*	0.18	0.00	0.2	0.00	0.13	0.00
Ln(UPCR)	1.39	0.00	1.32	0.00	1.44	0.00
Ln(HDL)	0.67	0.03	0.76	0.40	0.59	0.07
Ln(LDL)	0.73	0.03	0.6	0.04	0.96	0.87
Ln(TG)	1.07	0.52	1.01	0.97	1.31	0.07
Ln(TC)	0.6	0.03	0.46	0.05	1.12	0.76
NT-proBNP (per MAD unit Somascan aptamer)	1.36	0.00	1.46	0.00	1.27	0.00
PTH (per MAD unit Somascan aptamer)	1.1	0.00	1.11	0.03	1.11	0.02
Ln(Serum albumin)	0.06	0.00	0.15	0.02	0.05	0.00
Hemoglobin (g/dL)	0.85	0.00	0.86	0.01	0.84	0.00
Ln(fasting glucose)	2.68	0.00	2.84	0.00	3.2	0.00
Ln(QRS interval)	5.73	0.00	14.97	0.00	1.56	0.34
Ln(LVMI)	7.27	0.00	11.44	0.00	4.49	0.00
Ln(EF)	0.07	0.00	0.02	0.00	0.39	0.07
Hazard ratios are adjusted for age, gender, eGFR except for those marked with (*)

## Sheet: 3
Supplemental Table 3
ARIC Baseline Characteristics and Replication of Risk Models
	Characteristic	Mean (SD) / N(%) / median(IQR) N=1136 participants		Replication of Protein Risk Models						Comparison of Original PCP-HF, PCP-HF Refit to CRIC, with Protein Models in ARIC
	Age	77.36 (5.36)			CRIC		ARIC			ARIC cohort (N=1136)
	Sex (Male)	485 (41.81%)		Protein models	C-statistic (95% CI)	Summary calibration	C-statistic (95% CI)	Summary calibration		Original PCP-HF		p vs. protein		Refit PCP-HF Using Coefficients from CRIC		p vs. protein
	Race (Black)	191 (16.47%)
	DM	451 (38.88%)			Short-term HF: Median (IQR) 4 (4, 4) yr;		Short-term HF: Median (IQR) 4 (4,4) yr;			Short-term HF(C-statistic, 95%CI)
	HTN	1034 (89.14%)			544 participants; 35 events		72 events			0.664(0.574, 0.755)		0.013		0.610(0.546, 0.675)		<0.001
	MI	67 (5.78%)		Short-term HF (30 proteins)	0.817 (0.743, 0.890)	0.58	0.776 (0.724, 0.829)	0.15
	CVA	41 (3.53%)
	PAD	116 (10%)			Long-term HF: Median (IQR) 9.2 (4, 12.4) yr		Long-term HF: Median (IQR) 7.0 (5.0,7.7) yr			Long-term HF (C-statistic, 95%CI)
	SBP (mmHg)	131.12 (19.52)			544 participants; 74 events		149 events			0.659(0.597, 0.722)		0.0048		0.56(0.512, 0.609)		<0.001
	DBP (mmHg)	65.55 (11.13)		Long-term HF (48 proteins)	0.792 (0.742, 0.843)	0.89	0.747 (0.707, 0.787)	0.02
	Antihypertensive use	964 (83.1%)
	BMI	28.57 (5.4)			HFrEF: Median (IQR) 9.1 (4, 12.4) yr		HFrEF: Median (IQR) 7.0 (5.0,7.7) yr			HFrEF (C-statistic, 95%CI)
	Current Smoking	59 (5.09%)			555 participants; 29 events		52 events			0.635(0.509, 0.761)		0.063		0.637(0.551, 0.724)		0.026
	Total cholesterol mmol/L	4.65 (1.09)		HFrEF (5 proteins)	0.816 (0.744, 0.889)	0.17	0.737 (0.673, 0.802 )	0.012
	LDL mmol/L	2.65 (0.9)
	HDL mmol/L	1.3 (0.35)			HFpEF: Median (IQR) 9.1 (4, 12.4) yr		HFpEF: Median (IQR) 7.0 (5.0,7.7) yr			HFpEF (C-statistic, 95%CI)
	eGFR (ml/min/1.73m2)	51.06 [43.96, 56.14]			555 participants; 27 events		76 events
	CKD stage 3A eGFR 45-60	842 (72%)		HFpEF (33 proteins)	0.776(0.703, 0.850)	0.64	0.678 (0.613, 0.743)	0.002		0.644(0.564, 0.723)		0.24		0.579(0.516, 0.641)		0.0058
	CKD stage 3B eGFR 30-44	263 (23%)
	CKD stage 4 eGFR 15-29	51 (4%)		In CRIC, the 20% testing set was used for each outcome. In ARIC the entire N=1136 was used.
	CKD stage 5 eGFR <15	7 (1%)
	Albuminuria (ACR>30mg/g)	331 (28.53%)
	NT pro BNP	183.45 [96.84, 359.75]
	LV mass (g)	140.49 [117.2, 170.7]
	LVMI (g/m2)	79.9 (20.76)
	Ejection Fraction (median/IQR)	65.85 [61.98, 69.36]
	Follow-up Time (yrs)	6.96 [5.04, 7.73]
	All Heart Failure (# events)	149
	HFpEF (# events)	76
	HFrEF (# events)	52
	4-year HF CRIC protein model evaluated over 4 years in ARIC			14-year HF CRIC protein model evaluated over 9 years in ARIC

## Sheet: 4
Supplemental Table 4
Proteins Associated with Higher or Lower Risk of Heart Failure in CRIC and ARIC
			CRIC: Adjusted for eGFR		CRIC: Full Adjustment		ARIC: Adjusted for eGFR
SeqId	UniProt	Full Protein Name	HR (95%CI)	p value	HR (95%CI)	p value	HR (95%CI)	p value
		Highest Hazard Ratios
15640-54	Q01995	Transgelin	3.18 (2.42, 4.19)	1.87e-16	1.54 (1.10, 2.17)	1.23e-02	1.37 (1.20, 1.56)	1.56e-06
7655-11	P16860	N-terminal pro-BNP	1.96 (1.77, 2.17)	8.50e-38	1.68 (1.49, 1.90)	1.02e-17	1.46 (1.33, 1.59)	3.11e-16
8480-29	Q12805	EGF-containing fibulin-like extracellular matrix protein 1	4.07 (2.93, 5.65)	4.90e-17	1.60 (1.08, 2.37)	1.87e-02	1.42 (1.23, 1.64)	2.30e-06
2602-2	O15123	Angiopoietin-2	2.11 (1.72, 2.58)	5.42e-13	1.34 (1.08, 1.65)	6.80e-03	1.37 (1.23, 1.53)	2.56e-08
11109-56	Q4LDE5	Sushi, von Willebrand factor type A, EGF and pentraxin domain-containing protein 1	3.48 (2.82, 4.28)	1.02e-31	1.95 (1.52, 2.52)	2.22e-07	1.27 (1.17, 1.39)	5.98e-08
11178-21	Q4LDE5	Sushi, von Willebrand factor type A, EGF and pentraxin domain-containing protein 1	3.25 (2.66, 3.97)	9.13e-31	1.82 (1.42, 2.32)	1.94e-06	1.27 (1.17, 1.39)	4.93e-08
3457-57	Q15063	Periostin	2.64 (2.11, 3.31)	2.83e-17	1.45 (1.12, 1.89)	4.61e-03	1.16 (1.04, 1.29)	8.33e-03
2654-19	P19438	Tumor necrosis factor receptor superfamily member 1A	2.27 (1.67, 3.07)	1.41e-07	1.47 (1.03, 2.10)	3.26e-02	1.52 (1.27, 1.83)	5.49e-06
10702-1	Q2UY09	Collagen alpha-1(XXVIII) chain	3.25 (2.26, 4.67)	1.81e-10	1.84 (1.19, 2.86)	6.05e-03	1.44 (1.24, 1.67)	1.19e-06
4834-61	P29317	Ephrin type-A receptor 2	2.64 (1.98, 3.53)	5.39e-11	1.58 (1.12, 2.22)	8.47e-03	1.33 (1.14, 1.55)	2.51e-04
11462-8	O43251	RNA binding protein fox-1 homolog 2	4.77 (3.31, 6.87)	5.87e-17	2.42 (1.57, 3.75)	6.57e-05	1.13 (1.01, 1.26)	3.81e-02
4374-45	Q99988	Growth/differentiation factor 15	2.18 (1.82, 2.61)	3.12e-17	1.46 (1.17, 1.83)	8.66e-04	1.26 (1.13, 1.41)	2.83e-05
11388-75	Q14508	WAP four-disulfide core domain protein 2	2.22 (1.68, 2.93)	2.28e-08	1.86 (1.34, 2.60)	2.38e-04	1.44 (1.23, 1.69)	9.04e-06
2968-61	O95150	Tumor necrosis factor ligand superfamily member 15	3.01 (2.21, 4.10)	2.73e-12	1.93 (1.34, 2.77)	4.22e-04	1.21 (1.08, 1.36)	1.53e-03
13114-50	P51884	Lumican	3.38 (2.41, 4.75)	2.15e-12	1.12 (0.77, 1.63)	5.66e-01	1.13 (1.00, 1.28)	4.52e-02
5636-10	P55083	Microfibril-associated glycoprotein 4	2.12 (1.76, 2.55)	2.34e-15	1.19 (0.96, 1.47)	1.08e-01	1.20 (1.10, 1.31)	6.79e-05
16751-15	P16860	Natriuretic peptides B	4.35 (3.32, 5.69)	1.07e-26	2.78 (2.04, 3.79)	1.24e-10	1.31 (1.21, 1.41)	7.59e-12
15533-97	P21757	Macrophage scavenger receptor types I and II	2.14 (1.77, 2.59)	3.77e-15	1.51 (1.23, 1.85)	9.35e-05	1.25 (1.13, 1.39)	2.79e-05
7861-9	Q01974	Tyrosine-protein kinase transmembrane receptor ROR2	2.32 (1.76, 3.06)	2.15e-09	1.72 (1.24, 2.39)	1.23e-03	1.43 (1.24, 1.65)	7.71e-07
5134-52	Q8TDQ0	Hepatitis A virus cellular receptor 2	2.33 (1.76, 3.07)	2.74e-09	1.77 (1.31, 2.41)	2.17e-04	1.32 (1.17, 1.49)	9.36e-06
		Lowest Hazard Ratios
8841-65	Q8IUL8	Cartilage intermediate layer protein 2	0.33 (0.27, 0.41)	3.47e-25	0.52 (0.40, 0.67)	5.98e-07	0.83 (0.73, 0.94)	3.66e-03
2677-1	P00533	Epidermal growth factor receptor	0.20 (0.13, 0.31)	5.85e-13	0.39 (0.23, 0.66)	5.34e-04	0.76 (0.65, 0.90)	1.73e-03
8080-24	Q1L6U9	Prostate-associated microseminoprotein	0.47 (0.40, 0.56)	1.56e-19	0.69 (0.57, 0.84)	1.76e-04	0.89 (0.78, 1.01)	7.76e-02
8974-172	P39059	Collagen alpha-1(XV) chain	0.29 (0.20, 0.42)	4.34e-11	0.55 (0.35, 0.86)	8.93e-03	1.28 (1.08, 1.53)	5.15e-03
7957-2	Q8WXD2	Secretogranin-3	0.34 (0.25, 0.44)	3.18e-14	0.57 (0.40, 0.82)	2.16e-03	0.88 (0.78, 0.99)	3.18e-02
18896-23	Q8IZP7	Heparan-sulfate 6-O-sulfotransferase 3	0.19 (0.12, 0.29)	1.69e-13	0.43 (0.25, 0.74)	2.35e-03	0.94 (0.83, 1.05)	2.73e-01
6605-17	P35858	Insulin-like growth factor-binding protein complex acid labile subunit	0.59 (0.51, 0.67)	2.39e-14	0.80 (0.66, 0.95)	1.23e-02	0.86 (0.75, 0.98)	2.53e-02
2571-12	P17936	Insulin-like growth factor-binding protein 3	0.43 (0.35, 0.52)	4.20e-17	0.71 (0.56, 0.90)	4.19e-03	0.88 (0.78, 1.00)	4.59e-02
2952-75	P05019	Insulin-like growth factor I	0.50 (0.43, 0.59)	4.15e-18	0.69 (0.58, 0.83)	6.92e-05	0.87 (0.77, 0.99)	3.08e-02
2475-1	P10721	Mast/stem cell growth factor receptor Kit	0.58 (0.49, 0.69)	7.08e-10	0.72 (0.59, 0.87)	8.46e-04	0.81 (0.69, 0.95)	9.10e-03
Hazard ratios are per log2 unit of protein. Fully adjusted model includes age, race, gender, DM, HTN, SBP, BMI, eGFR, UPCR, HDL, LDL, NTproBNP, PTH, serum albumin, and hemoglobin.

## Sheet: 5
Supplemental Table 5
Fully Adjusted Associations of Individual Proteins with 14-year HF, HFpEF and HFrEF in CRIC
Outcome	UniProt	SeqId	Full protein name	HR per log2 (95% CI)	p	q
HF	P16860	7655-11	N-terminal pro-BNP	1.68 (1.49,1.90)	1.02e-17	4.94e-14
HF	P16860	16751-15	Natriuretic peptides B	2.78 (2.04,3.79)	1.24e-10	2.99e-07
HF	P39900	4496-60	Macrophage metalloelastase	1.68 (1.40,2.01)	2.08e-08	3.34e-05
HF	P24821	5738-25	Tenascin	1.90 (1.48,2.44)	4.83e-07	3.33e-04
HF	P24821	6260-14	Tenascin	2.02 (1.53,2.67)	8.87e-07	4.28e-04
HF	Q9H5V8	16818-200	CUB domain-containing protein 1	1.68 (1.37,2.06)	6.69e-07	3.59e-04
HF	P05452	5701-81	Tetranectin	0.35 (0.24,0.52)	2.24e-07	1.81e-04
HF	Q4LDE5	11109-56	Sushi, von Willebrand factor type A, EGF and pentraxin domain-containing protein 1	1.95 (1.52,2.52)	2.22e-07	1.81e-04
HF	O15123	2602-2	Angiopoietin-2	1.34 (1.08,1.65)	6.80e-03	1.43e-01
HF	O00253	2813-11	Agouti-related protein	1.88 (1.41,2.50)	1.73e-05	3.80e-03
HF	P24821	7131-207	Tenascin	1.89 (1.45,2.47)	2.21e-06	8.20e-04
HF	Q03167	3009-3	Transforming growth factor beta receptor type 3	0.34 (0.21,0.53)	2.94e-06	9.17e-04
HF	P04746	18917-53	Pancreatic alpha-amylase	0.66 (0.56,0.78)	1.41e-06	6.18e-04
HF	Q4LDE5	11178-21	Sushi, von Willebrand factor type A, EGF and pentraxin domain-containing protein 1	1.82 (1.42,2.32)	1.94e-06	7.80e-04
HF	Q99972	16558-2	Myocilin	0.60 (0.50,0.73)	1.55e-07	1.81e-04
HF	Q8IUL8	8841-65	Cartilage intermediate layer protein 2	0.52 (0.40,0.67)	5.98e-07	3.59e-04
HF	P22792	6415-90	Carboxypeptidase N subunit 2	0.44 (0.31,0.62)	2.81e-06	9.17e-04
HF	Q99958	14051-54	Forkhead box protein C2	3.75 (2.09,6.74)	1.01e-05	2.50e-03
HF	P31994	3310-62	Low affinity immunoglobulin gamma Fc region receptor II-b	1.31 (1.15,1.49)	2.65e-05	5.04e-03
HF	P19429	5441-67	Troponin I, cardiac muscle	2.76 (1.77,4.31)	7.60e-06	2.04e-03
HF	P21757	15533-97	Macrophage scavenger receptor types I and II	1.51 (1.23,1.85)	9.35e-05	1.37e-02
HF	Q9H3T3	5121-3	Semaphorin-6B	1.79 (1.31,2.44)	2.32e-04	2.11e-02
HF	Q8N668	12509-115	COMM domain-containing protein 1	0.75 (0.65,0.86)	2.49e-05	5.01e-03
HF	P23280	3352-80	Carbonic anhydrase 6	0.75 (0.67,0.85)	3.04e-06	9.17e-04
HF	P40225	8059-1	Thrombopoietin	0.34 (0.21,0.57)	3.99e-05	6.89e-03
HF	P19961	15556-49	Alpha-amylase 2B	0.66 (0.55,0.79)	5.11e-06	1.45e-03
HF	P09923	17441-4	Intestinal-type alkaline phosphatase	0.34 (0.21,0.55)	1.30e-05	2.98e-03
HF	Q9BRK3	10521-10	Matrix-remodeling-associated protein 8	0.41 (0.27,0.63)	4.23e-05	7.05e-03
HF	P24821	4155-3	Tenascin	1.43 (1.19,1.71)	1.10e-04	1.57e-02
HF	Q8NBR0	6400-33	Tumor protein p53-inducible protein 13	0.74 (0.63,0.86)	1.74e-04	1.89e-02
HF	P07477	3049-61	Trypsin-1	0.75 (0.66,0.85)	1.04e-05	2.50e-03
HF	Q16352	11436-6	Alpha-internexin	2.35 (1.58,3.51)	2.45e-05	5.01e-03
HF	Q96QV1	10833-64	Hedgehog-interacting protein	0.45 (0.31,0.66)	4.48e-05	7.22e-03
HF	P51946	9848-22	Cyclin-H	1.93 (1.35,2.75)	2.92e-04	2.39e-02
HF	Q16619	2889-37	Cardiotrophin-1	0.35 (0.21,0.60)	1.22e-04	1.68e-02
HF	P24821	5675-6	Tenascin	1.48 (1.21,1.82)	1.76e-04	1.89e-02
HF	O95150	2968-61	Tumor necrosis factor ligand superfamily member 15	1.93 (1.34,2.77)	4.22e-04	3.15e-02
HF	Q8TDQ0	5134-52	Hepatitis A virus cellular receptor 2	1.77 (1.31,2.41)	2.17e-04	2.06e-02
HF	P0CAP1	9964-10	Myocardial zonula adherens protein	0.46 (0.31,0.69)	1.68e-04	1.89e-02
HF	Q13308	9525-1	Inactive tyrosine-protein kinase 7	2.17 (1.44,3.27)	1.97e-04	1.98e-02
HF	Q8IUN9	10955-4	C-type lectin domain family 10 member A	0.31 (0.17,0.57)	1.54e-04	1.88e-02
HF	O43251	11462-8	RNA binding protein fox-1 homolog 2	2.42 (1.57,3.75)	6.57e-05	1.02e-02
HF	Q12906	12759-47	Interleukin enhancer-binding factor 3	2.24 (1.46,3.45)	2.25e-04	2.09e-02
HF	P00742	3077-66	Coagulation factor Xa	0.54 (0.40,0.72)	2.71e-05	5.04e-03
HF	Q13508	7970-315	Ecto-ADP-ribosyltransferase 3	0.58 (0.44,0.77)	1.34e-04	1.79e-02
HF	Q00978	12439-67	Interferon regulatory factor 9	2.46 (1.53,3.95)	2.07e-04	2.00e-02
HF	Q50LG9	9989-12	Leucine-rich repeat-containing protein 24	2.66 (1.53,4.61)	4.99e-04	3.45e-02
HF	P11226	3000-66	Mannose-binding protein C	1.19 (1.06,1.33)	3.52e-03	1.04e-01
HF	O00241	6247-9	Signal-regulatory protein beta-1	1.27 (1.09,1.48)	1.94e-03	7.66e-02
HF	O14994	7199-3	Synapsin-3	0.22 (0.10,0.48)	1.65e-04	1.89e-02
HF	Q9UBX5	15585-304	Fibulin-5	2.16 (1.45,3.21)	1.37e-04	1.79e-02
HF	Q8IUC4	11439-88	Rhophilin-2	0.51 (0.35,0.75)	6.53e-04	4.10e-02
HF	P68431	14146-92	Histone H3.1	1.36 (1.11,1.66)	2.92e-03	9.41e-02
HF	P18510	5353-89	Interleukin-1 receptor antagonist protein	1.64 (1.27,2.11)	1.49e-04	1.88e-02
HF	P49703	18413-24	ADP-ribosylation factor-like protein 4D	1.84 (1.32,2.58)	3.52e-04	2.75e-02
HF	P01833	3216-2	Polymeric immunoglobulin receptor	1.35 (1.13,1.60)	6.88e-04	4.26e-02
HF	Q8N257	18823-52	Histone H2B type 3-B	1.28 (1.11,1.47)	6.42e-04	4.10e-02
HF	P54764	16288-17	Ephrin type-A receptor 4	0.43 (0.27,0.69)	3.89e-04	2.98e-02
HF	Q9HB29	2994-71	Interleukin-1 receptor-like 2	0.37 (0.22,0.63)	2.76e-04	2.30e-02
HF	Q9NZK5	6077-63	Adenosine deaminase CECR1	1.33 (1.10,1.60)	2.65e-03	8.94e-02
HF	P08493	6520-87	Matrix Gla protein	0.68 (0.56,0.84)	2.47e-04	2.17e-02
HF	Q6NW40	3331-8	RGM domain family member B	0.41 (0.25,0.68)	6.12e-04	4.00e-02
HF	Q16674	2687-2	Melanoma-derived growth regulatory protein	0.59 (0.44,0.78)	2.02e-04	2.00e-02
HF	P00533	2677-1	Epidermal growth factor receptor	0.39 (0.23,0.66)	5.34e-04	3.64e-02
HF	P10646	3336-50	Tissue factor pathway inhibitor	0.53 (0.38,0.75)	2.64e-04	2.24e-02
HF	O15519	16837-20	CASP8 and FADD-like apoptosis regulator	0.80 (0.68,0.94)	7.14e-03	1.46e-01
HF	Q9Y274	6947-4	Type 2 lactosamine alpha-2,3-sialyltransferase	0.67 (0.53,0.86)	1.29e-03	6.12e-02
HF	Q9H4P4	13411-21	E3 ubiquitin-protein ligase NRDP1	2.15 (1.36,3.40)	9.87e-04	4.96e-02
HF	O95390 O14793	2765-4	Growth/differentiation factor 11/8	0.58 (0.44,0.77)	1.86e-04	1.91e-02
HF	P10721	2475-1	Mast/stem cell growth factor receptor Kit	0.72 (0.59,0.87)	8.46e-04	4.59e-02
HF	P23528	4203-50	Cofilin-1	0.61 (0.48,0.79)	1.56e-04	1.88e-02
HF	Q8IYS2	6538-90	Uncharacterized protein KIAA2013	2.24 (1.39,3.59)	8.86e-04	4.65e-02
HF	Q13356	14314-6	Peptidyl-prolyl cis-trans isomerase-like 2	0.71 (0.58,0.87)	8.70e-04	4.62e-02
HF	O95319	7245-2	CUGBP Elav-like family member 2	1.58 (1.21,2.06)	7.75e-04	4.31e-02
HF	Q6N022	11365-17	Teneurin-4	2.66 (1.48,4.78)	1.07e-03	5.22e-02
HF	P07205	13936-24	Phosphoglycerate kinase 2	2.68 (1.51,4.76)	7.89e-04	4.33e-02
HF	Q96KQ7	5843-60	Histone-lysine N-methyltransferase EHMT2	0.62 (0.48,0.81)	3.32e-04	2.63e-02
HF	Q16778	14143-8	Histone H2B type 2-E	1.27 (1.09,1.47)	1.66e-03	7.17e-02
HF	P18850	11277-23	Cyclic AMP-dependent transcription factor ATF-6 alpha	0.50 (0.34,0.72)	2.53e-04	2.18e-02
HF	P58335	15559-5	Anthrax toxin receptor 2	0.65 (0.50,0.83)	7.43e-04	4.31e-02
HF	P04070	2961-1	Vitamin K-dependent protein C	0.50 (0.35,0.72)	1.82e-04	1.91e-02
HFrEF	P16860	7655-11	N-terminal pro-BNP	1.81 (1.48,2.22)	1.13e-08	2.73e-05
HFrEF	P16860	16751-15	Natriuretic peptides B	4.55 (2.71,7.64)	9.74e-09	2.73e-05
HFpEF	P39900	4496-60	Macrophage metalloelastase	1.98 (1.50,2.62)	1.66e-06	8.03e-03
HFpEF	P16860	7655-11	N-terminal pro-BNP	1.57 (1.29,1.90)	5.20e-06	1.26e-02
HFpEF	Q4LDE5	11109-56	Sushi, von Willebrand factor type A, EGF and pentraxin domain-containing protein 1	2.36 (1.60,3.47)	1.34e-05	2.15e-02
Proteins associated with incident HF, HFrEF or HFpEF after full adjustment at statistical significance of FDR<0.05. Bold denotes Bonferroni level of statistical significance. Fully adjusted model includes age, race, gender, DM, HTN, SBP, BMI, eGFR, UPCR, HDL, LDL, NTproBNP, PTH, serum albumin, and hemoglobin.

## Sheet: 6
Supplemental Table 6
Proteins Associated with Higher or Lower Risk of HFrEF in CRIC and ARIC
			CRIC: Adjusted for eGFR		CRIC: Full Adjustment		ARIC: Adjusted for eGFR
SeqId	UniProt	Full Protein Name	HR (95%CI)	p value	HR (95%CI)	p value	HR (95%CI)	p value
		Highest Hazard Ratios
7	P16860	N-terminal pro-BNP	2.24 (1.87, 2.67)	1.12e-18	1.81 (1.48, 2.22)	1.13e-08	1.44 (1.24, 1.68)	2.00e-06
15640-54	Q01995	Transgelin	3.91 (2.46, 6.22)	7.64e-09	1.78 (1.00, 3.19)	5.08e-02	1.31 (1.05, 1.64)	1.74e-02
2602-2	O15123	Angiopoietin-2	2.78 (1.95, 3.95)	1.22e-08	1.84 (1.24, 2.74)	2.60e-03	1.34 (1.11, 1.61)	2.68e-03
16751-15	P16860	Natriuretic peptides B	7.49 (4.76, 11.78)	2.79e-18	4.55 (2.71, 7.64)	9.74e-09	1.35 (1.18, 1.54)	7.72e-06
11178-21	Q4LDE5	Sushi, von Willebrand factor type A, EGF and pentraxin domain-containing protein 1	3.24 (2.30, 4.55)	1.31e-11	1.66 (1.09, 2.54)	1.91e-02	1.12 (0.95, 1.30)	1.70e-01
8480-29	Q12805	EGF-containing fibulin-like extracellular matrix protein 1	3.98 (2.29, 6.92)	9.88e-07	1.51 (0.78, 2.93)	2.19e-01	1.26 (0.97, 1.63)	7.93e-02
11109-56	Q4LDE5	Sushi, von Willebrand factor type A, EGF and pentraxin domain-containing protein 1	3.26 (2.29, 4.64)	5.61e-11	1.60 (1.03, 2.47)	3.61e-02	1.13 (0.96, 1.32)	1.49e-01
6260-14	P24821	Tenascin	3.85 (2.48, 5.96)	1.76e-09	2.75 (1.69, 4.47)	4.85e-05	1.15 (0.97, 1.36)	1.09e-01
5738-25	P24821	Tenascin	3.46 (2.32, 5.16)	1.02e-09	2.53 (1.64, 3.90)	2.71e-05	1.14 (0.97, 1.34)	1.21e-01
5636-10	P55083	Microfibril-associated glycoprotein 4	2.32 (1.69, 3.19)	1.80e-07	1.29 (0.90, 1.86)	1.70e-01	1.20 (1.03, 1.39)	1.64e-02
3457-57	Q15063	Periostin	2.48 (1.70, 3.63)	2.72e-06	1.28 (0.83, 1.97)	2.73e-01	1.17 (0.98, 1.41)	8.30e-02
10575-31	Q9UHX1	Poly(U)-binding-splicing factor PUF60	4.27 (2.36, 7.72)	1.52e-06	2.10 (1.07, 4.10)	2.99e-02	1.21 (1.01, 1.44)	3.91e-02
4374-45	Q99988	Growth/differentiation factor 15	2.10 (1.55, 2.84)	1.54e-06	1.26 (0.86, 1.85)	2.40e-01	1.25 (1.04, 1.50)	1.92e-02
10866-60	Q6IN85	Serine/threonine-protein phosphatase 4 regulatory subunit 3A	2.23 (1.62, 3.07)	9.23e-07	1.96 (1.37, 2.81)	2.24e-04	1.13 (0.97, 1.32)	1.16e-01
3796-79	Q9BY76	Angiopoietin-related protein 4	4.24 (2.44, 7.36)	3.04e-07	2.35 (1.29, 4.29)	5.43e-03	1.04 (0.90, 1.20)	6.07e-01
7131-207	P24821	Tenascin	2.91 (1.93, 4.40)	4.08e-07	2.14 (1.36, 3.38)	1.07e-03	1.07 (0.91, 1.27)	4.14e-01
18882-7	Q9H4D0	Calsyntenin-2	3.02 (1.93, 4.73)	1.27e-06	1.33 (0.82, 2.16)	2.48e-01	1.36 (1.17, 1.58)	4.97e-05
3234-23	Q76M96	Coiled-coil domain-containing protein 80	3.22 (1.79, 5.77)	8.88e-05	1.25 (0.64, 2.44)	5.19e-01	1.20 (1.02, 1.40)	2.48e-02
5542-22	O14786	Neuropilin-1	2.99 (1.75, 5.12)	6.02e-05	1.41 (0.77, 2.57)	2.69e-01	1.35 (1.12, 1.63)	2.01e-03
5441-67	P19429	Troponin I, cardiac muscle	6.45 (3.34, 12.44)	2.83e-08	3.24 (1.53, 6.87)	2.14e-03	1.19 (1.04, 1.35)	1.19e-02
		Lowest Hazard Ratios
2677-1	P00533	Epidermal growth factor receptor	0.20 (0.09, 0.41)	1.68e-05	0.37 (0.15, 0.94)	3.56e-02	0.66 (0.50, 0.88)	4.98e-03
8841-65	Q8IUL8	Cartilage intermediate layer protein 2	0.38 (0.26, 0.54)	7.04e-08	0.61 (0.39, 0.95)	2.73e-02	0.91 (0.73, 1.12)	3.62e-01
8080-24	Q1L6U9	Prostate-associated microseminoprotein	0.51 (0.39, 0.67)	1.68e-06	0.77 (0.56, 1.07)	1.22e-01	0.85 (0.68, 1.07)	1.79e-01
7957-2	Q8WXD2	Secretogranin-3	0.32 (0.20, 0.51)	2.75e-06	0.48 (0.26, 0.88)	1.83e-02	0.91 (0.74, 1.11)	3.63e-01
8974-172	P39059	Collagen alpha-1(XV) chain	0.29 (0.16, 0.55)	1.16e-04	0.51 (0.24, 1.10)	8.75e-02	1.17 (0.87, 1.58)	3.01e-01
15559-5	P58335	Anthrax toxin receptor 2	0.46 (0.33, 0.65)	7.96e-06	0.47 (0.31, 0.72)	4.37e-04	0.91 (0.76, 1.10)	3.32e-01
15511-37	O95502	Neuronal pentraxin receptor	0.47 (0.33, 0.66)	2.31e-05	0.58 (0.38, 0.90)	1.44e-02	1.08 (0.90, 1.30)	4.03e-01
2948-58	P10912	Growth hormone receptor	0.54 (0.39, 0.73)	8.39e-05	0.68 (0.44, 1.04)	7.32e-02	0.73 (0.57, 0.94)	1.43e-02
2571-12	P17936	Insulin-like growth factor-binding protein 3	0.42 (0.30, 0.59)	3.83e-07	0.75 (0.50, 1.12)	1.59e-01	0.78 (0.63, 0.96)	1.98e-02
5701-81	P05452	Tetranectin	0.25 (0.14, 0.46)	5.90e-06	0.31 (0.16, 0.60)	5.97e-04	0.84 (0.67, 1.05)	1.17e-01
Hazard ratios are per log2 unit of protein. Fully adjusted model includes age, race, gender, DM, HTN, SBP, BMI, eGFR, UPCR, HDL, LDL, NTproBNP, PTH, serum albumin, and hemoglobin.

## Sheet: 7
Supplemental Table 7
Proteins Associated with Higher or Lower Risk of HFpEF in CRIC and ARIC
			CRIC: Adjusted for eGFR		CRIC: Full Adjustment		ARIC: Adjusted for eGFR
SeqId	UniProt	Full Protein Name	HR (95%CI)	p value	HR (95%CI)	p value	HR (95%CI)	p value
		Highest Hazard Ratios
15640-54	Q01995	Transgelin	2.84 (1.86, 4.35)	1.57e-06	1.37 (0.82, 2.30)	2.32e-01	1.35 (1.13, 1.62)	1.07e-03
11109-56	Q4LDE5	Sushi, von Willebrand factor type A, EGF and pentraxin domain-containing protein 1	3.64 (2.65, 4.99)	1.59e-15	2.36 (1.60, 3.47)	1.34e-05	1.35 (1.20, 1.52)	7.88e-07
11178-21	Q4LDE5	Sushi, von Willebrand factor type A, EGF and pentraxin domain-containing protein 1	3.26 (2.40, 4.42)	2.96e-14	2.07 (1.42, 3.01)	1.39e-04	1.36 (1.21, 1.53)	2.71e-07
8480-29	Q12805	EGF-containing fibulin-like extracellular matrix protein 1	3.53 (2.13, 5.87)	1.11e-06	1.42 (0.77, 2.61)	2.59e-01	1.51 (1.24, 1.85)	3.99e-05
2968-61	O95150	Tumor necrosis factor ligand superfamily member 15	3.51 (2.18, 5.64)	2.20e-07	2.16 (1.23, 3.79)	7.07e-03	1.24 (1.06, 1.46)	7.79e-03
13114-50	P51884	Lumican	3.92 (2.33, 6.60)	2.49e-07	1.54 (0.87, 2.74)	1.39e-01	1.22 (1.03, 1.44)	2.14e-02
9021-1	Q96D42	KIM-1 Kidney Injury Molecule-1	1.98 (1.65, 2.39)	4.37e-13	1.43 (1.14, 1.79)	1.97e-03	1.10 (0.95, 1.28)	1.99e-01
2602-2	O15123	Angiopoietin-2	1.81 (1.33, 2.45)	1.43e-04	1.22 (0.90, 1.64)	1.98e-01	1.37 (1.17, 1.60)	6.99e-05
7655-11	P16860	N-terminal pro-BNP	1.73 (1.48, 2.02)	2.69e-12	1.57 (1.29, 1.90)	5.20e-06	1.51 (1.33, 1.73)	4.95e-10
15585-304	Q9UBX5	Fibulin-5	5.19 (3.01, 8.94)	3.22e-09	3.25 (1.78, 5.93)	1.18e-04	1.29 (1.11, 1.50)	7.88e-04
11462-8	O43251	RNA binding protein fox-1 homolog 2	4.95 (2.81, 8.72)	3.18e-08	2.51 (1.29, 4.88)	6.52e-03	1.21 (1.05, 1.40)	8.24e-03
4374-45	Q99988	Growth/differentiation factor 15	2.28 (1.72, 3.02)	9.83e-09	1.55 (1.10, 2.19)	1.19e-02	1.22 (1.05, 1.43)	1.05e-02
3457-57	Q15063	Periostin	2.56 (1.82, 3.62)	8.80e-08	1.41 (0.95, 2.09)	8.84e-02	1.19 (1.02, 1.38)	2.68e-02
10702-1	Q2UY09	Collagen alpha-1(XXVIII) chain	3.27 (1.87, 5.72)	3.16e-05	2.28 (1.18, 4.39)	1.43e-02	1.59 (1.32, 1.93)	1.61e-06
4834-61	P29317	Ephrin type-A receptor 2	2.52 (1.61, 3.94)	5.38e-05	1.49 (0.88, 2.52)	1.38e-01	1.27 (1.02, 1.58)	2.95e-02
4496-60	P39900	Macrophage metalloelastase	2.18 (1.70, 2.78)	6.27e-10	1.98 (1.50, 2.62)	1.66e-06	1.19 (1.05, 1.34)	5.26e-03
7861-9	Q01974	Tyrosine-protein kinase transmembrane receptor ROR2	2.28 (1.49, 3.50)	1.61e-04	1.75 (1.05, 2.90)	3.04e-02	1.50 (1.24, 1.82)	3.13e-05
15533-97	P21757	Macrophage scavenger receptor types I and II	2.31 (1.72, 3.11)	2.67e-08	1.63 (1.18, 2.25)	2.78e-03	1.21 (1.04, 1.40)	1.29e-02
11196-31	P12111	Collagen alpha-3(VI) chain	3.16 (1.80, 5.54)	5.70e-05	2.46 (1.29, 4.70)	6.20e-03	1.73 (1.40, 2.14)	4.09e-07
9525-1	Q13308	Inactive tyrosine-protein kinase 7	3.88 (2.33, 6.46)	1.78e-07	2.11 (1.14, 3.87)	1.67e-02	1.32 (1.14, 1.53)	1.58e-04
		Lowest Hazard Ratios
8841-65	Q8IUL8	Cartilage intermediate layer protein 2	0.29 (0.21, 0.41)	8.91e-14	0.45 (0.30, 0.66)	5.81e-05	0.78 (0.65, 0.94)	9.65e-03
18896-23	Q8IZP7	Heparan-sulfate 6-O-sulfotransferase 3	0.10 (0.05, 0.20)	4.49e-11	0.21 (0.09, 0.49)	2.35e-04	0.93 (0.79, 1.10)	3.97e-01
2677-1	P00533	Epidermal growth factor receptor	0.20 (0.10, 0.39)	1.87e-06	0.36 (0.16, 0.81)	1.29e-02	0.82 (0.65, 1.04)	1.00e-01
8080-24	Q1L6U9	Prostate-associated microseminoprotein	0.46 (0.36, 0.60)	1.53e-09	0.66 (0.49, 0.89)	5.92e-03	0.92 (0.77, 1.10)	3.51e-01
5701-81	P05452	Tetranectin	0.22 (0.13, 0.37)	2.51e-08	0.30 (0.17, 0.55)	7.02e-05	0.80 (0.67, 0.97)	2.08e-02
2952-75	P05019	Insulin-like growth factor I	0.49 (0.39, 0.62)	4.49e-09	0.68 (0.52, 0.89)	4.54e-03	0.93 (0.78, 1.11)	4.17e-01
9296-15	P23468	Receptor-type tyrosine-protein phosphatase delta	0.35 (0.24, 0.52)	1.04e-07	0.42 (0.26, 0.67)	3.02e-04	0.87 (0.73, 1.04)	1.18e-01
8974-172	P39059	Collagen alpha-1(XV) chain	0.28 (0.16, 0.48)	5.38e-06	0.58 (0.30, 1.14)	1.13e-01	1.21 (0.95, 1.55)	1.25e-01
6605-17	P35858	Insulin-like growth factor-binding protein complex acid labile subunit	0.59 (0.48, 0.72)	6.85e-07	0.80 (0.61, 1.04)	9.81e-02	0.94 (0.78, 1.13)	4.89e-01
3331-8	Q6NW40	RGM domain family member B	0.23 (0.12, 0.43)	5.51e-06	0.32 (0.15, 0.69)	3.59e-03	0.99 (0.80, 1.21)	9.07e-01
Hazard ratios are per log2 unit of protein. Fully adjusted model includes age, race, gender, DM, HTN, SBP, BMI, eGFR, UPCR, HDL, LDL, NTproBNP, PTH, serum albumin, and hemoglobin.

## Sheet: 8
Supplemental Table 8
Interaction Analysis for EF<50%
UniProt	SeqId	Protein Name	14-year HF					14-year HFpEF				14-year HFrEF
			HR	Lower 95% CI	Upper 95% CI	p-value	Interaction p-value for EF<50%	HR	Lower 95% CI	Upper 95% CI	p-value	HR	Lower 95% CI	Upper 95% CI	p-value
Q6NW40	3331-8	RGM domain family member B	0.224303	0.140639	0.357736	3.47171e-10	0.0223722	0.227791	0.120349	0.431153	5.51133e-06	0.336545	0.167703	0.675373	0.00218118
Q03167	3009-3	Transforming growth factor beta receptor type 3	0.25331	0.161972	0.396156	1.76336e-09	0.0485975	0.286229	0.156702	0.522819	4.70466e-05	0.348888	0.179088	0.679681	0.00196932
Q9UQ72	7846-44	Pregnancy-specific beta-1-glycoprotein 11	0.317824	0.200096	0.504818	1.20106e-06	0.0032561	0.338267	0.18214	0.628225	0.000599788	0.792996	0.419645	1.49851	0.475042
O15197	5078-82	Ephrin type-B receptor 6	0.343673	0.213086	0.55429	1.18974e-05	0.0337014	0.275311	0.14337	0.528678	0.000106814	0.446007	0.215511	0.923028	0.0295699
P15941	9176-3	Mucin-1	0.392102	0.239279	0.642531	0.000202926	0.00849124	0.485269	0.252271	0.933461	0.0302917	0.802048	0.402181	1.59948	0.531092
P00742	3077-66	Coagulation factor Xa	0.403833	0.299516	0.544482	2.72885e-09	0.0480876	0.638283	0.414615	0.98261	0.0413839	0.303953	0.204241	0.452347	4.33696e-09
Q1L6U9	8080-24	Prostate-associated microseminoprotein	0.412606	0.342385	0.497228	1.39673e-20	0.00134025	0.463821	0.361502	0.595101	1.52615e-09	0.511798	0.389079	0.673223	1.67778e-06
P55055	9016-12	Oxysterols receptor LXR-beta	0.574407	0.392327	0.840989	0.00436826	0.0391126	0.662358	0.400482	1.09547	0.10855	0.404955	0.225659	0.726707	0.0024458
Q8NFB2	14633-26	Transmembrane protein 185A	0.57598	0.428339	0.774511	0.00026121	0.0292914	0.616972	0.416461	0.91402	0.0160273	0.744568	0.486256	1.1401	0.174841
O95704	12784-10	Amyloid beta A4 precursor protein-binding family B member 3	0.629169	0.391482	1.01117	0.0556084	0.0286232	0.419275	0.216137	0.813335	0.0101375	0.379222	0.181678	0.791562	0.00980799
P80370	6373-54	Protein delta homolog 1	0.668684	0.551552	0.81069	4.20442e-05	0.0452579	0.737125	0.566907	0.958451	0.0228012	0.731338	0.548673	0.974817	0.0328492
P35030	18864-7	Trypsin-3	0.68087	0.580263	0.798921	2.45479e-06	0.00929339	0.804099	0.652251	0.991298	0.0411698	0.917183	0.724402	1.16127	0.472718
Q96DR5	16302-11	BPI fold-containing family A member 2	0.698758	0.537617	0.908198	0.0073649	0.045884	0.760696	0.535147	1.08131	0.127426	0.602213	0.40483	0.895834	0.0123205
Q9H9V4	11160-56	RING finger protein 122	0.756272	0.530731	1.07766	0.122096	0.019744	0.831018	0.519222	1.33005	0.440478	0.5446	0.316379	0.937447	0.0283022
P35557	12960-9	Glucokinase	0.772157	0.569737	1.04649	0.0955169	0.0183587	0.681511	0.45057	1.03082	0.0693435	0.711943	0.454746	1.11461	0.137396
P02741	4337-49	C-reactive protein	1.08292	0.972114	1.20636	0.148053	0.0297756	1.09478	0.947457	1.26502	0.219434	1.23033	1.03831	1.45788	0.0166592
P31994	3310-62	Low affinity immunoglobulin gamma Fc region receptor II-b	1.33976	1.16895	1.53552	2.62973e-05	0.0364947	1.27151	1.05973	1.5256	0.00976374	1.08127	0.885365	1.32053	0.443591
Q9GZV9	3807-1	Fibroblast growth factor 23	1.51786	1.04395	2.20689	0.0288734	0.0451866	1.77049	1.06573	2.9413	0.0273991	1.30216	0.737553	2.29896	0.362643
P01588	5813-58	Erythropoietin	1.58929	1.27053	1.98803	4.98495e-05	0.0323149	1.83104	1.36079	2.4638	6.49251e-05	1.72247	1.23769	2.39711	0.00126163
Q01638	4234-8	Interleukin-1 receptor-like 1	1.60767	1.31903	1.95946	2.57025e-06	0.0156439	1.47141	1.13501	1.90752	0.0035434	1.57829	1.18198	2.10749	0.00197991
Q5KU26	5457-5	Collectin-12	1.69718	1.32452	2.1747	2.89206e-05	0.0374654	1.71063	1.23324	2.37282	0.00130133	1.11404	0.775695	1.59997	0.558731
P24821	5675-6	Tenascin	1.95735	1.56451	2.44883	4.2069e-09	0.0386402	1.60288	1.20152	2.13831	0.00133446	2.15552	1.54333	3.01056	6.6162e-06
P50895	2816-50	Basal Cell Adhesion Molecule	2.01497	1.37005	2.96348	0.000371393	0.047819	1.64385	0.982514	2.75032	0.0583862	1.94847	1.11199	3.41416	0.0197585
P39900	4496-60	Macrophage metalloelastase	2.02759	1.69041	2.43203	2.59182e-14	0.0468921	2.17646	1.70096	2.78488	6.27053e-10	1.81135	1.38761	2.36449	1.24693e-05
Q8N474	3221-54	Secreted frizzled-related protein 1	2.15826	1.60939	2.89431	2.77266e-07	0.0279958	1.81765	1.23285	2.67985	0.00255461	1.71032	1.11734	2.61798	0.0134819
Q9BXY4	8427-118	R-spondin-3	2.15883	1.32318	3.52224	0.00206199	0.0464014	1.7028	0.880676	3.29241	0.113593	1.80119	0.867303	3.74066	0.11453
Proteins associated with 14-year HF at significance of FDR<0.05 were tested for an interaction by ejection fraction. No interactions reached bonferroni-corrected statistical significance. Here we list those protein associations for which there was an interaction at p<0.05 in the associations of protein with 14-year HF, along with the protein's associaton with HFpEF and HFrEF. For these analyses w…

## Sheet: 9
Supplemental Table 9
Gene Ontology Database Analyzed Using GSEA Method
	HF	HFrEF	HFpEF
	extracellular matrix organization	positive regulation of JAK-STAT cascade	extracellular matrix organization
	9a	blood coagulation, extrinsic pathway	cell adhesion
	negative regulation of angiogenesis	regulation of blood vessel diameter	response to mechanical stimulus
	negative regulation of histone acetylation	response to mechanical stimulus	regulation of postsynaptic density assembly
	cell adhesion	extracellular matrix organization	sarcomere organization
	regulation of blood vessel diameter	negative regulation of fibrinolysis	non-canonical Wnt signaling pathway via JNK cascade
	regulation of gene expression by genetic imprinting	positive regulation of histamine secretion by mast cell	cerebral cortex cell migration
	negative regulation of ATPase activity	positive regulation of aspartic-type endopeptidase activity involved in amyloid precursor protein catabolic process	vasculogenesis involved in coronary vascular morphogenesis
		platelet degranulation	cochlea morphogenesis
		cGMP-mediated signaling
		positive regulation of protein kinase B signaling
		positive regulation of dendrite morphogenesis
	Gene Ontology database was analysed using GSEA for each 14-year HF outcome, and this table lists pathways significant at p<0.001. Colored cells denote pathways common to more than one outcome.

[truncated: 11 more sheets: 10, 11, 12, 13, 14, 15, 16, 17, 18, Figure 1, Figure 2]
